# Supplementary material for: Use of Nanopore Sequencing to Characterise the Genomic Architecture of Mobile Genetic Elements Encoding blaCTX-M-15 in Escherichia coli Causing Travellers’ Diarrhoea
Source: Front Microbiol. 2022 Mar 29;13:862234. doi: 10.3389/fmicb.2022.862234 (PMC9002331; doi:10.3389/fmicb.2022.862234)
Supplement: Supplementary file 1 [file Data_Sheet_1.xlsx]

## Sheet: Table 1
Supplementary table 1: SRA (sequence read archive) accession numbers.
Isolate	BioSample Accession	SRA accession Illumina	SRA accession ONT
542093	SAMN20698417	SRR15408584	SRR17645351
899037	SAMN14417623	SRR11361693	SRR17645350
623214	SAMN10281498	SRR8097429	SRR17645349
899091	SAMN14417515	SRR11361710	SRR17645348
786605	SAMN12558212	SRR9947476	SRR17645347
788309	SAMN20603254	SRR15361790	SRR17645346
623213	SAMN10289346	SRR8105425	SRR17645345
542099	SAMN20698867	SRR15408962	SRR17645344

## Sheet: Table 2
Supplementary table 2: Genbank accession numbers. Starred isolates idicate blaCTX-M_15 encoding isolate.
Submission name	Chromsome or plasmid	Genbank accession	Species	Isolate
542099*	Chromosome	CP091384	Escherichia Coli	542099
p542099_1	Plasmid 1	CP091385	Escherichia Coli	542099
p542099_2	Plasmid 2	CP091386	Escherichia Coli	542099
623213	Chromsome	CP091387	Escherichia Coli	623213
p623213_1*	Plasmid 1	CP091388	Escherichia Coli	623213
p623213_2	Plasmid 2	CP091389	Escherichia Coli	623213
p623213_3	Plasmid 3	CP091390	Escherichia Coli	623213
788309	Chromsome	CP091391	Escherichia Coli	788309
p788309_1	Plasmid 1	CP091392	Escherichia Coli	788309
p788309_2*	Plasmid 2	CP091393	Escherichia Coli	788309
786605	Chromsome	CP091394	Escherichia Coli	786605
p786605_1*	Plasmid 1	CP091395	Escherichia Coli	786605
p786605_2	Plasmid 2	CP091396	Escherichia Coli	786605
p786605_3	Plasmid 3	CP091397	Escherichia Coli	786605
899091*	Chromsome	CP091398	Escherichia Coli	899091
p899091_1	Plasmid 1	CP091399	Escherichia Coli	899091
p899091_2	Plasmid 2	CP091400	Escherichia Coli	899091
623214*	Chromsome	CP091401	Escherichia Coli	623214
p623214_1	Plasmid 1	CP091402	Escherichia Coli	623214
p623214_2	Plasmid 2	CP091403	Escherichia Coli	623214
899037	Chromsome	CP091404	Escherichia Coli	899037
p899037_1	Plasmid 1	CP091405	Escherichia Coli	899037
p899037_2	Plasmid 2	CP091406	Escherichia Coli	899037
p899037_3*	Plasmid 3	CP091407	Escherichia Coli	899037
p899037_4	Plasmid 4	CP091408	Escherichia Coli	899037
542093*	Chromsome	CP091409	Escherichia Coli	542093
p542093_1	Plasmid 1	CP091410	Escherichia Coli	542093
p542093_2	Plasmid 2	CP091411	Escherichia Coli	542093

## Sheet: Table 3
Supplementary table 2: Prevalanace of AMR genes encoded on the chromsome. Blocks highlighted in green indicate the in silico identification of AMR genes.
Chrom	Beta-Lactam					Quinolone			Phenicol	Streptothricin	Sulfonamide	Aminoglycoside			Trimethoprim		Tetracyclin		Fosmidomycin			Efflux			Multidrug
Isolate	blaEC	blaTEM	blaTEM-1	blaCTX-M-15	blaOXA	gyrA_S83L	parC_S80R	qnrS1	catB3	Sat2	Sul2	aadA1	aac(6')-Ib	aac(3)-IIE	drfA4	dfrA1	tet(A)	tet(B)	fosA	uhpT_E350Q	cyaA_S352T	mdtM	acrF	emrD	merR_S3N
899091
899037
786605
788309
623214
623213
542093
542099

## Sheet: Table 4
Supplementary table 3: Prevalanace of AMR genes encoded on the plasmid. Blocks highlighted in green indicate the in silico identification of AMR genes.
Plas	Beta-Lactam					Quinolone			Phenicol	Streptothricin	Sulfonamide	Aminoglycoside			Trimethoprim		Tetracyclin		Fosmidomycin			Efflux			Multidrug
Isolate	blaEC	blaTEM	blaTEM-1B	blaCTX-M-15	blaOXA	gyrA_S83L	parC_S80R	qnrS1	catB3	Sat2	Sul2	aadA1	aac(6')-Ib	aac(3)-IIE	drfA4	dfrA1	tet(A)	tet(B)	fosA	uhpT_E350Q	cyaA_S352T	mdtM	acrF	emrD	merR_S3N
899091
899037
786605
788309
623214
623213
542093
542099

## Sheet: Table 5
Supplementary table 5: Number of plasmids and encoded AMR/virulence genes per isolate
Isolate	Plasmid number	Inc Types	AMR genes	Virulence Genes
899091	2	IncFII IncFIB	No Resistance No Resistance	CapV, ipaD, senB, traT, virF No Virulence
899037	4	IncFII Untypable IncFIB IncFII	No Resistance No Resistance blaCTX-M-15 No Resistance	eatA, traT traT No Virulence itcA
786605	3	IncI1 IncFIB IncFII	blaTEM, blaTEM-1B, blaCTX-M-15, qnrS1, dfrA1, sul2, aadA1 No Resistance No Resistance	No Virulence cea, senB No Virulence
788309	2	IncFII IncFIB	No Resistance blaCTX-M-15	ORF3, ORF4, aap, aar, aatA, afaD, aggA, aggC, aggD, aggR No Virulence
623214	2	IncFII Untypable	No Resistance No Resistance	ORF3, ORF4, aap, aatA, agg4A, agg4B, agg4C, agg4D, aggR, capU, sepA No Virulence
623213	3	IncX1 IncFIB Untypable	blaCTX-M-15 No Resistance No Resistance	No Virulence astA, capV, sta1 No Virulence
542093	2	IncK IncFIC(FII)	fos(A) tet(B)	traT ORF3, ORF4, aafA, aafB, aafC, aafD, aap, aar, aatA, aggR, mcbA, traT
542099	2	IncFII IncFIB	No Resistance No Resistance	CapV, ipaD, senB, traT, virF No Virulence

## Sheet: Table 6
Supplementary table 6: Isolates showing siginifant nucleotide similarity to the chromsomal integration of blaCTX-M-15 in isolates 899091 & 542099.
Accession number	% Identity	Metadata
CP057072.1	99.68	Sequenced in Oxford (2020) Sourced from cattle feaces (UK)
CP018976.1	99.71	Sequenced in Oxford (2016) Sourced from human sample (Vietnam)
CP010116.1	99.71	Sequenced in China (2016) Sourced from a cow
CP068823	99.72	Sequenced in the Netherlands (2021) Sourced from human sample
CP057185.1	99.72	Sequenced in Oxford (2020) Sourced from pig feaces (UK)

## Sheet: Table 7
Supplementary table 7: Plasmid similarity using PLSDB.
Examined isolate	Accession number	Distance	Shared hashes	Date	Location	Isolation source	Length	Species
623213	NZ_LT985261.1	0.00476862	826	2018-03-15			42913	Escherichia coli
623213	NZ_CP031361.1	0.0164989	547	2019-01-02	Brazil:Santa Catarina	cecum	37697	Salmonella enterica
623213	NZ_CP043216.1	0.0164989	547	2019-09-02		chicken	37697	Salmonella enterica
623213	CP074237.1	0.0164989	547	2021-05-11	USA:IA	environmental swab	37702	Salmonella enterica
623213	NZ_CP016575.1	0.0164989	547	2016-07-25	Canada: Ontario	Chicken feces	37697	Salmonella enterica
623213	NZ_CP066852.1	0.0164989	547	2021-08-01	USA: Athens, GA	carcass rinsate	37718	Salmonella enterica
623213	NZ_CP012926.1	0.0164989	547	2016-01-27	Canada: Quebec	human stool	37697	Salmonella enterica
623213	NZ_CP012922.1	0.0164989	547	2016-01-27	Canada: Quebec	chicken meat	37697	Salmonella enterica
623213	NZ_CP044182.1	0.0164989	547	2019-10-07			37696	Salmonella enterica
786605	CP045523.1	0.00451781	834	2020-01-27	Switzerland: Bern	stool	137368	Shigella flexneri
786605	CP056606.1	0.00666341	769	2020-07-27	United Kingdom	Wastewater influent sample	108784	Escherichia coli
786605	NZ_CP042886.1	0.00737682	749	2020-06-07	Norway:Aas	surface water	88772	Escherichia coli
786605	NC_018659.1	0.0108702	661	2012-10-01			88544	Escherichia coli
786605	NZ_CP031903.1	0.0108702	661	2019-05-03	Germany	Clinical: Human (Homo sapiens)	88545	Escherichia coli
786605	NC_022742.1	0.0108702	661	2013-11-03			88546	Escherichia coli
786605	NZ_CP029903.1	0.0110007	658	2018-11-10			88544	Salmonella enterica
786605	NZ_CP023534.1	0.0113529	650	2017-10-02		human	108679	Escherichia coli
786605	LT985289.1	0.0113974	649	2018-03-15
788309	CP057834.1	0.00811798	729	2020-07-29	United Kingdom	Pooled pig faecal samples collected from floor of farm	108954	Escherichia coli
788309	CP057798.1	0.00834599	723	2020-07-29	United Kingdom	Pooled pig faecal samples collected from floor of farm	108954	Escherichia coli
788309	MF554642.1	0.0137986	598	2017-12-20			113109	uncultured bacterium
788309	NZ_CP031294.1	0.014871	577	2019-01-06	Viet Nam: Ho Chi Minh city	blood	110686	Escherichia coli
788309	NZ_CP017847.1	0.0162193	552	2016-12-17	Mexico: Tlaltizpan, Morelos	feces	113343	Escherichia coli
788309	CP056788.1	0.0166683	544	2020-07-28	United Kingdom	Freshwater sample from upstream of wastewater treatment plant	111310	Escherichia coli
788309	CP059946.1	0.0167251	543	2020-08-12	Canada		110330	Escherichia coli
788309	CP058914.1	0.0175349	529	2020-07-09			109732	Escherichia coli
788309	NZ_AP022089.1	0.0178312	524	2020-08-13	Japan:Tokyo		110167	Escherichia coli
899037	NZ_MW590712.1	0.00108342	956	2021-05-18			110850	Escherichia coli
899037	CP056801.1	0.00146992	941	2020-07-28	United Kingdom	Freshwater sample from upstream of wastewater treatment plant	114414	Escherichia coli
899037	NZ_CP019013.1	0.00451781	834	2017-03-06	USA: Boston		109057	Escherichia coli
899037	NZ_LR882992.1	0.00952763	693	2020-10-30			109318	Escherichia coli
899037	NZ_CP024271.1	0.0100207	681	2017-11-05	USA		103618	Escherichia coli
899037	NZ_KY515224.1	0.0112201	653	2020-06-03			112210	Escherichia coli
899037	NZ_CP023851.1	0.0114865	647	2018-12-05	Sweden	UTI	110452	Escherichia coli
899037	NZ_KY515225.1	0.0116661	643	2020-06-03			109071	Escherichia coli
899037	NZ_CP035843.1	0.013112	612	2021-06-18	Guinea-Bissau	stool	119787	Escherichia coli
